# Supplementary material for: Prediction of risk of acquiring urinary tract infection during hospital stay based on machine-learning: A retrospective cohort study
Source: PLoS One. 2021 Mar 31;16(3):e0248636. doi: 10.1371/journal.pone.0248636 (PMC8011767; doi:10.1371/journal.pone.0248636)
Supplement: S1 Appendix — (XLSX) [file pone.0248636.s009.xlsx]

## Sheet: Appendix
S1 Appendix. Data from preliminary prospective study
Admission time = "day of the year - time of the day";
Probability UTI ENTRY (risk ratio) = Risk prediction of UTI at time of entry (N = 845 separate patient admissions lasting more than 48 hours)
HAIR = type of UTI defined by the regional Hospital Acquired Infection Registry
CA-UTI = Urinary tract infection detected from admission time until <48 hours after (= Community acquired);
HA-UTI = Urinary tract infection detected after 48 hours of hospital stay (= Hospital acquired)
							Presence of risk factors at entry (0 = No; 1 = Yes)
Admission time	Probability UTI ENTRY	HAIR	Age	Previous HAI UTI	Previous CAI UTI	Readmission	Previous indwelling catheter	ICD10 urinary retention	ICD10 Neuro Disease	ICD10 COPD
037 - 02 AM	.373		80	0	0	0	0	1	0	0
132 - 02 PM	.373	CA-UTI	76	0	0	1	0	1	0	0
094 - 03 PM	.373		82	0	0	1	0	1	0	1
243 - 05 PM	.373	CA-UTI	75	0	0	0	1	1	0	0
172 - 12 PM	.373		77	0	0	1	1	1	0	0
100 - 09 PM	.364	CA-UTI	86	0	1	0	0	0	0	1
148 - 02 AM	.364		78	1	1	0	1	0	0	1
246 - 02 PM	.364		82	0	1	0	1	0	0	0
037 - 01 PM	.364		78	0	1	0	1	0	0	0
220 - 03 PM	.364		80	1	1	0	0	0	0	1
121 - 02 AM	.364		78	1	1	0	1	0	1	0
193 - 11 PM	.364		77	0	1	0	1	0	0	0
135 - 04 PM	.364	CA-UTI	86	1	1	0	1	0	0	1
131 - 02 AM	.364	CA-UTI	79	0	1	0	0	0	1	1
187 - 08 PM	.364	CA-UTI	89	0	1	0	0	0	0	1
217 - 11 AM	.364		76	0	1	0	0	0	0	0
252 - 02 PM	.364	CA-UTI	87	0	1	0	0	0	0	0
134 - 11 AM	.364		75	0	1	0	0	0	0	1
185 - 02 PM	.364	CA-UTI	80	1	1	0	1	0	0	0
235 - 06 AM	.364	CA-UTI	82	0	1	0	1	0	0	1
114 - 11 AM	.364		86	0	1	0	0	0	0	1
208 - 06 PM	.364	CA-UTI	80	0	1	0	0	0	1	0
141 - 05 PM	.364	CA-UTI	85	0	1	0	0	0	0	1
200 - 12 PM	.364	CA-UTI	86	0	1	0	1	0	0	0
119 - 05 PM	.364	CA-UTI	91	0	1	0	1	0	0	0
121 - 12 PM	.364		88	1	1	0	0	0	0	0
190 - 02 PM	.364	HA-UTI	90	0	1	0	0	0	0	0
231 - 02 PM	.364	HA-UTI	77	0	1	0	1	0	0	0
166 - 12 AM	.364		76	0	1	0	1	0	0	1
084 - 06 PM	.364	CA-UTI	86	0	1	0	1	0	0	1
112 - 12 AM	.364		77	0	1	0	1	1	0	0
116 - 04 PM	.364	CA-UTI	85	0	1	0	0	0	0	0
164 - 02 PM	.364		77	1	1	0	1	0	0	0
251 - 12 PM	.364	CA-UTI	81	0	1	0	0	1	0	0
214 - 10 AM	.364		79	0	1	0	0	0	0	1
119 - 11 AM	.364		81	0	1	0	1	0	0	1
233 - 12 AM	.364	CA-UTI	80	0	1	0	1	0	1	0
202 - 01 PM	.364	HA-UTI	85	0	1	0	1	0	0	0
105 - 05 PM	.364	CA-UTI	78	0	1	0	1	0	0	0
132 - 05 PM	.364		93	0	1	0	1	0	1	0
124 - 09 PM	.364		92	1	1	0	1	0	0	0
259 - 02 PM	.364	CA-UTI	79	1	1	0	1	0	0	0
156 - 12 PM	.364		75	0	1	0	1	0	0	1
026 - 02 PM	.364		82	0	1	0	0	0	0	1
201 - 08 PM	.364	CA-UTI	76	0	1	0	0	0	0	0
121 - 12 PM	.364	CA-UTI	77	0	1	0	1	0	1	0
223 - 12 PM	.364	CA-UTI	78	1	1	0	1	0	0	1
250 - 04 PM	.364	CA-UTI	93	0	1	0	0	0	0	0
252 - 11 AM	.364		77	0	1	0	1	0	0	1
196 - 01 PM	.364		76	0	1	0	0	0	0	0
185 - 02 PM	.364		77	0	1	0	0	0	1	0
193 - 12 AM	.364		82	1	1	0	1	0	0	0
254 - 10 PM	.364	CA-UTI	78	1	1	0	0	0	0	0
082 - 12 PM	.364		84	0	1	0	1	0	0	0
084 - 10 AM	.364		81	0	1	0	1	0	0	1
233 - 12 AM	.364	HA-UTI	80	0	1	0	1	0	1	0
190 - 12 PM	.364		82	0	1	0	1	0	0	0
144 - 03 PM	.364	CA-UTI	89	0	1	0	0	0	0	0
186 - 08 PM	.338	CA-UTI	60	1	1	0	1	0	0	0
122 - 06 PM	.338		61	1	1	1	1	0	0	0
254 - 03 PM	.338	CA-UTI	61	1	1	0	1	0	0	0
151 - 11 AM	.338		71	0	1	1	1	1	0	0
207 - 12 PM	.338	CA-UTI	71	1	1	0	1	1	0	0
128 - 07 PM	.338		70	0	1	0	1	1	0	0
148 - 04 PM	.338	HA-UTI	71	1	1	0	1	0	0	0
124 - 12 AM	.338	HA-UTI	72	0	1	0	0	0	0	0
218 - 05 PM	.338	HA-UTI	62	1	1	1	1	0	0	0
208 - 10 PM	.338	CA-UTI	71	0	1	0	1	1	0	0
114 - 02 PM	.338	CA-UTI	71	0	1	0	1	1	0	0
036 - 12 AM	.338		68	0	1	1	1	0	0	0
165 - 06 PM	.338	HA-UTI	62	1	1	1	1	0	0	0
182 - 10 AM	.338		72	0	1	0	1	0	1	0
107 - 07 PM	.338	CA-UTI	60	0	1	1	0	0	0	0
129 - 07 PM	.338		73	1	1	0	1	0	1	0
028 - 12 PM	.338		63	0	1	1	1	1	0	0
120 - 06 PM	.338		60	1	1	1	1	0	0	0
102 - 01 PM	.338	CA-UTI	65	0	1	0	0	0	0	0
244 - 01 PM	.338	CA-UTI	59	0	1	0	1	0	0	0
187 - 10 PM	.338	CA-UTI	71	0	1	0	0	0	0	0
168 - 07 PM	.338	CA-UTI	61	1	1	1	1	0	0	0
165 - 06 PM	.338	CA-UTI	62	1	1	1	1	0	0	0
119 - 01 PM	.338	CA-UTI	72	0	1	1	0	0	0	0
252 - 07 PM	.338		59	0	1	1	0	0	0	0
218 - 05 PM	.338	CA-UTI	62	1	1	1	1	0	0	0
085 - 09 PM	.338		72	0	1	1	0	0	0	0
046 - 10 PM	.338		72	0	1	0	0	0	0	0
145 - 08 PM	.338	CA-UTI	60	1	1	0	1	0	0	0
178 - 03 PM	.338		62	1	1	0	0	0	0	0
213 - 02 PM	.338		60	1	1	1	1	0	0	0
218 - 05 PM	.338		71	1	1	0	1	0	0	0
176 - 05 PM	.288	CA-UTI	74	1	0	1	1	0	0	0
029 - 02 PM	.288		78	1	0	0	1	0	0	1
248 - 01 PM	.288		75	1	0	1	1	0	0	0
227 - 04 PM	.288		75	1	0	0	1	0	0	0
171 - 02 PM	.288	HA-UTI	84	1	0	0	1	0	0	1
111 - 03 PM	.288		74	1	0	0	1	0	0	0
105 - 02 PM	.288	CA-UTI	85	1	0	1	0	0	0	0
204 - 08 PM	.288	CA-UTI	82	1	0	1	1	0	0	1
135 - 07 PM	.288		76	1	0	0	1	0	1	0
260 - 06 PM	.288		81	1	0	1	1	0	1	0
101 - 02 PM	.288		85	1	0	0	1	0	0	1
085 - 03 PM	.288		83	1	0	0	1	0	0	1
176 - 03 AM	.288		76	1	0	0	0	0	0	1
040 - 11 AM	.288		75	1	0	0	1	0	0	0
105 - 02 PM	.288	HA-UTI	85	1	0	1	0	0	0	0
101 - 01 PM	.288	CA-UTI	81	1	0	0	1	0	0	0
197 - 09 AM	.288		75	1	0	1	1	0	0	0
173 - 08 PM	.288	CA-UTI	75	1	0	0	1	0	0	1
149 - 04 PM	.286		93	0	0	1	1	0	0	0
099 - 12 AM	.286		88	0	0	0	1	0	0	0
171 - 04 PM	.286		91	1	0	0	1	0	1	0
144 - 11 PM	.286	CA-UTI	89	0	0	0	1	0	0	0
079 - 04 PM	.286		94	0	0	1	1	0	0	0
095 - 07 PM	.286	CA-UTI	89	0	0	0	1	1	0	1
244 - 04 PM	.286		86	0	0	0	1	0	0	1
044 - 06 PM	.286		88	0	0	0	1	0	0	0
248 - 01 PM	.286	HA-UTI	92	0	0	1	1	0	0	0
234 - 04 PM	.286		87	0	0	0	1	0	0	0
041 - 07 PM	.286	CA-UTI	91	0	0	1	1	1	0	0
248 - 01 PM	.286	CA-UTI	92	0	0	1	1	0	0	0
149 - 06 PM	.271	CA-UTI	93	0	0	0	0	0	0	0
170 - 10 AM	.271		90	0	0	0	0	0	0	0
163 - 05 PM	.271		89	0	0	0	0	0	0	0
226 - 02 PM	.271		92	0	0	1	1	0	0	0
078 - 04 PM	.271	CA-UTI	86	0	0	0	1	0	0	1
208 - 05 PM	.271		92	0	0	0	0	0	0	1
256 - 02 PM	.271		91	0	0	0	0	0	0	0
041 - 05 PM	.271	CA-UTI	87	0	0	0	0	0	0	0
126 - 11 AM	.271		86	0	0	0	0	0	0	0
096 - 09 PM	.271		89	0	0	0	0	0	0	0
226 - 03 PM	.271	HA-UTI	94	0	0	1	0	0	0	0
154 - 06 AM	.271		88	0	0	1	0	0	0	1
084 - 03 PM	.271		92	0	0	0	0	0	0	0
198 - 11 AM	.271		90	0	0	1	0	0	0	0
262 - 03 PM	.271		86	0	0	0	0	0	0	0
049 - 05 PM	.271		89	0	0	0	0	0	0	0
211 - 03 PM	.271	CA-UTI	86	0	0	1	1	0	0	0
259 - 03 PM	.271		87	0	0	0	0	0	0	0
189 - 07 PM	.271		87	0	0	0	0	0	0	0
256 - 01 PM	.271		89	0	0	0	0	0	0	0
154 - 12 AM	.271	CA-UTI	89	0	0	0	0	0	0	0
234 - 02 PM	.271		86	0	0	0	0	0	0	1
198 - 02 PM	.271	CA-UTI	90	0	0	0	0	0	0	0
110 - 07 PM	.271		93	0	0	0	0	0	0	0
226 - 03 PM	.271	CA-UTI	94	0	0	1	0	0	0	0
148 - 02 PM	.271	CA-UTI	95	0	0	0	0	0	0	0
105 - 09 AM	.271		86	0	0	0	0	0	0	0
107 - 02 PM	.271	CA-UTI	87	0	0	0	0	0	0	1
233 - 11 AM	.271		88	0	0	0	0	0	0	0
160 - 09 PM	.271	HA-UTI	86	0	0	0	1	0	0	0
046 - 03 PM	.271		88	0	0	0	0	0	0	1
075 - 12 PM	.271	CA-UTI	86	0	0	0	0	0	0	0
241 - 11 AM	.271		97	0	0	0	0	0	0	0
125 - 06 AM	.271		94	0	0	0	0	0	0	0
212 - 05 PM	.258		86	1	1	0	1	0	0	0
169 - 04 PM	.258		76	0	1	0	1	0	0	1
179 - 12 PM	.258	CA-UTI	84	0	1	0	1	0	0	0
185 - 03 PM	.258		75	0	1	0	1	1	0	1
148 - 11 AM	.258	CA-UTI	67	1	0	0	1	0	0	0
183 - 02 PM	.258		71	1	0	0	1	0	0	0
165 - 01 PM	.258	CA-UTI	70	1	0	0	1	0	0	0
221 - 01 PM	.258		64	1	0	1	1	0	0	0
081 - 02 PM	.258	CA-UTI	78	0	1	0	1	0	0	1
123 - 10 PM	.258		77	0	1	0	0	0	0	1
222 - 04 PM	.258	HA-UTI	62	1	0	0	1	0	1	0
109 - 02 PM	.258	CA-UTI	60	1	0	1	1	0	0	0
147 - 10 PM	.217		80	1	1	1	1	0	0	0
140 - 01 PM	.217		84	1	1	1	1	0	0	0
185 - 01 PM	.217	CA-UTI	83	1	1	1	0	0	0	0
163 - 05 PM	.217		90	1	1	1	1	0	0	1
238 - 02 PM	.217	CA-UTI	83	1	1	1	1	0	1	0
049 - 05 AM	.217	CA-UTI	86	0	1	1	0	0	0	1
191 - 05 PM	.217	CA-UTI	87	0	1	1	1	0	0	0
208 - 03 PM	.217		87	0	1	1	1	0	0	0
111 - 12 PM	.217	CA-UTI	84	0	1	1	1	0	0	0
085 - 02 AM	.217	CA-UTI	84	0	1	1	1	0	0	1
192 - 01 PM	.217		77	0	1	1	1	0	0	0
041 - 12 PM	.217	CA-UTI	86	1	1	1	1	0	0	0
183 - 03 PM	.217		93	0	1	1	1	0	0	0
186 - 11 AM	.217		74	0	1	1	0	0	0	0
127 - 12 PM	.217	CA-UTI	75	0	1	1	0	0	0	1
210 - 09 PM	.217	CA-UTI	78	1	1	1	1	0	0	0
209 - 01 PM	.217	HA-UTI	85	0	1	1	1	0	0	0
134 - 08 PM	.217		87	0	1	1	1	0	0	0
214 - 03 PM	.217		90	0	1	1	0	0	0	0
210 - 09 PM	.217		83	1	1	1	0	0	0	0
229 - 04 PM	.217		83	1	1	1	1	0	0	0
248 - 02 PM	.217		77	1	1	1	1	0	0	0
037 - 12 PM	.217	HA-UTI	96	0	1	1	0	0	0	0
208 - 05 PM	.217		87	0	1	1	1	0	0	1
130 - 04 PM	.217	HA-UTI	79	1	1	1	1	0	0	0
076 - 09 PM	.217		86	1	1	1	1	0	0	0
134 - 03 PM	.217		94	0	1	1	0	0	0	0
037 - 12 PM	.217	CA-UTI	96	0	1	1	0	0	0	0
112 - 01 PM	.217	CA-UTI	75	0	1	1	1	1	0	0
126 - 01 PM	.217	CA-UTI	84	1	1	1	1	0	0	0
193 - 10 PM	.217		79	0	1	1	1	0	1	0
111 - 12 PM	.217	HA-UTI	84	0	1	1	1	0	0	0
044 - 10 PM	.217	CA-UTI	77	0	1	1	0	0	0	0
042 - 09 AM	.217		75	0	1	1	0	0	0	0
048 - 08 PM	.217		84	0	1	1	1	0	0	0
112 - 01 PM	.217	CA-UTI	77	0	1	1	0	0	0	1
180 - 04 PM	.217	CA-UTI	77	0	1	1	0	0	0	0
221 - 02 PM	.217	CA-UTI	87	0	1	1	1	0	0	0
228 - 02 PM	.217	HA-UTI	83	1	1	1	1	0	0	0
108 - 10 AM	.217	HA-UTI	81	0	1	1	1	0	0	1
121 - 05 PM	.217	CA-UTI	81	0	1	1	1	0	0	0
199 - 07 PM	.217	CA-UTI	85	0	1	1	0	0	0	0
039 - 06 PM	.217		74	0	1	1	1	0	0	0
149 - 12 PM	.217		79	1	1	1	1	0	1	0
208 - 03 PM	.217	CA-UTI	80	0	1	1	1	0	0	0
210 - 09 PM	.217	HA-UTI	78	1	1	1	1	0	0	0
228 - 02 PM	.217	CA-UTI	83	1	1	1	1	0	0	0
178 - 07 PM	.205		73	0	1	0	0	0	0	1
042 - 02 PM	.205		60	0	1	0	0	0	0	1
182 - 01 PM	.205		73	1	1	0	1	0	0	1
211 - 10 AM	.205		68	0	1	0	0	0	0	1
252 - 05 PM	.205	CA-UTI	72	1	1	0	1	0	0	1
223 - 08 PM	.205		62	1	1	1	1	0	0	1
253 - 11 PM	.205		70	0	1	0	0	0	0	1
082 - 03 PM	.201		26	0	1	0	0	0	1	0
213 - 02 PM	.201		48	0	1	1	0	0	0	0
105 - 11 AM	.201	CA-UTI	52	0	1	0	0	0	0	0
221 - 03 PM	.201		50	0	1	0	0	0	0	0
148 - 05 PM	.201	CA-UTI	40	0	1	1	0	0	0	0
254 - 04 PM	.188		55	1	0	1	1	0	0	0
188 - 02 AM	.188	CA-UTI	52	1	0	1	1	0	0	0
252 - 08 PM	.188		53	1	0	0	1	0	0	0
168 - 02 AM	.188	HA-UTI	52	1	0	0	1	0	0	0
177 - 10 AM	.188	CA-UTI	52	1	0	1	1	0	0	1
122 - 02 PM	.180	CA-UTI	91	0	0	0	0	0	0	0
225 - 01 PM	.173		75	0	0	0	1	0	0	0
120 - 04 PM	.173		87	0	0	0	0	0	0	0
120 - 05 PM	.173		89	0	0	0	0	0	0	0
231 - 02 PM	.173		92	0	0	0	0	0	0	0
108 - 09 AM	.173	CA-UTI	90	0	0	0	0	0	1	0
128 - 04 PM	.173		93	0	0	0	0	0	0	0
143 - 10 PM	.173	CA-UTI	87	0	0	0	0	0	0	0
179 - 12 PM	.173		87	0	0	0	0	0	0	0
130 - 02 PM	.173		88	0	0	0	0	0	0	0
164 - 08 PM	.173		91	0	0	0	0	0	0	0
189 - 05 PM	.173		87	0	0	0	0	0	0	0
207 - 04 PM	.173		87	0	0	0	0	0	0	0
171 - 12 PM	.173	CA-UTI	86	0	0	0	0	0	0	0
227 - 01 PM	.173		87	0	0	0	0	0	0	0
198 - 11 AM	.173		86	0	0	1	0	0	1	0
170 - 08 PM	.173	CA-UTI	88	0	0	0	0	0	1	1
196 - 11 PM	.173		86	0	0	0	0	0	0	0
111 - 01 AM	.173		88	0	0	0	0	1	0	0
101 - 09 PM	.173		86	0	0	1	0	0	0	0
141 - 11 PM	.173	CA-UTI	88	0	0	0	0	0	0	0
047 - 06 PM	.173		88	0	0	0	0	0	0	0
111 - 10 PM	.173	HA-UTI	97	0	0	0	0	0	0	0
133 - 12 PM	.173	CA-UTI	85	0	0	0	1	0	0	0
108 - 09 AM	.173	HA-UTI	90	0	0	0	0	0	1	0
198 - 01 PM	.173		86	0	0	0	0	0	0	1
149 - 04 AM	.173	CA-UTI	86	0	0	0	0	0	0	0
250 - 01 PM	.173	CA-UTI	88	0	0	0	0	0	0	0
119 - 10 PM	.173		87	0	0	1	0	0	0	0
107 - 12 AM	.173		87	0	0	0	0	0	0	0
116 - 09 PM	.173		91	0	0	0	0	0	0	0
177 - 05 PM	.173		90	0	0	0	0	0	1	1
050 - 04 AM	.173		92	0	0	0	0	0	0	1
211 - 04 AM	.172		61	1	1	0	1	0	0	0
225 - 05 PM	.172		63	0	1	1	1	0	0	0
220 - 10 AM	.172	CA-UTI	73	1	1	1	1	0	0	0
202 - 12 PM	.172		36	0	1	1	1	0	0	0
159 - 03 PM	.172	HA-UTI	71	1	1	0	1	0	0	0
047 - 02 PM	.172	CA-UTI	58	0	1	1	1	1	0	0
212 - 02 PM	.172	HA-UTI	73	1	1	1	1	0	0	0
108 - 12 PM	.151		70	1	0	0	1	0	0	0
184 - 11 AM	.149		78	0	0	1	0	0	0	0
221 - 03 PM	.149	HA-UTI	83	0	0	1	1	0	0	0
252 - 05 PM	.149	CA-UTI	80	0	0	0	0	0	0	0
140 - 06 PM	.149	CA-UTI	83	0	0	1	0	0	0	0
114 - 02 PM	.149		84	0	0	0	0	0	0	0
195 - 07 PM	.149		74	0	0	0	0	0	0	1
121 - 02 PM	.149		81	0	0	0	0	0	0	1
110 - 11 PM	.149		80	0	0	0	0	0	0	1
253 - 04 PM	.149		85	0	0	0	0	0	1	1
079 - 01 PM	.149	CA-UTI	81	0	0	1	0	0	0	0
249 - 02 PM	.149		82	0	0	1	0	0	0	0
135 - 05 PM	.149		76	0	0	1	0	0	0	0
083 - 12 PM	.149		79	0	0	1	1	0	0	0
171 - 10 AM	.149		79	0	0	0	0	0	0	0
188 - 01 PM	.149	CA-UTI	83	0	0	0	0	0	0	0
094 - 10 AM	.149	CA-UTI	75	0	0	1	0	0	0	0
111 - 01 AM	.149		81	0	0	0	0	0	0	0
168 - 09 PM	.149		78	0	0	0	0	0	0	1
249 - 11 AM	.149		80	0	0	0	0	0	0	0
101 - 02 PM	.149		77	0	0	0	0	0	0	0
245 - 01 PM	.149	HA-UTI	84	0	0	0	0	0	0	0
040 - 04 PM	.149	HA-UTI	80	0	0	0	0	0	0	0
117 - 02 PM	.149		76	0	0	0	1	0	0	0
223 - 08 AM	.149		83	0	0	0	0	0	0	1
160 - 03 PM	.149		80	0	0	0	1	0	0	1
081 - 03 AM	.149		78	0	0	0	0	0	0	0
159 - 08 PM	.149		81	0	0	1	1	0	1	0
219 - 09 PM	.149		74	0	0	0	0	0	0	1
163 - 02 PM	.149	CA-UTI	80	0	0	0	0	0	0	0
101 - 05 PM	.149	CA-UTI	79	0	0	0	0	0	0	0
169 - 12 PM	.149		84	0	0	1	0	0	0	0
236 - 11 PM	.149		79	0	0	0	0	0	0	0
165 - 01 PM	.149		82	0	0	1	1	0	0	0
184 - 10 AM	.149		74	0	0	0	1	0	0	0
197 - 12 AM	.149		74	0	0	0	0	0	0	0
157 - 10 AM	.149		75	0	0	0	1	0	0	1
218 - 05 PM	.149		82	0	0	0	0	0	0	0
144 - 10 AM	.149		77	0	0	0	0	0	0	1
185 - 10 AM	.149		79	0	0	0	0	0	0	0
121 - 12 PM	.149	CA-UTI	79	0	0	0	1	0	1	0
182 - 02 PM	.149		80	0	0	0	0	0	0	0
181 - 07 PM	.149	CA-UTI	78	0	0	0	0	0	0	0
105 - 06 AM	.149		81	0	0	0	0	0	0	0
175 - 02 PM	.149		78	0	0	0	0	0	0	0
103 - 06 AM	.149		85	0	0	0	1	0	0	1
049 - 05 PM	.149		81	0	0	1	0	0	0	0
179 - 02 PM	.149	CA-UTI	77	0	0	0	0	0	0	0
096 - 01 AM	.149	HA-UTI	76	0	0	0	0	0	0	0
170 - 05 AM	.149		80	0	0	0	0	0	0	0
250 - 02 PM	.149	CA-UTI	81	0	0	0	0	0	0	0
101 - 07 PM	.149		82	0	0	0	0	0	0	0
225 - 05 PM	.149		84	0	0	0	0	0	0	0
248 - 06 PM	.149		79	0	0	0	0	0	0	0
115 - 09 PM	.149		74	0	0	0	0	0	0	0
189 - 04 PM	.149		77	0	0	0	0	0	0	1
046 - 10 AM	.149		77	0	0	1	1	0	0	1
187 - 09 PM	.149		80	0	0	0	0	0	0	0
170 - 04 PM	.149	HA-UTI	75	0	0	0	1	0	0	1
217 - 05 PM	.149		83	0	0	0	0	0	0	0
103 - 04 PM	.149		83	0	0	0	0	0	0	0
225 - 07 PM	.149		77	0	0	1	0	0	0	0
214 - 12 PM	.149		77	0	0	1	0	0	1	0
207 - 11 AM	.149		76	0	0	0	0	0	0	0
140 - 11 PM	.149		78	0	0	1	0	0	0	0
236 - 09 PM	.149		78	0	0	0	0	0	0	0
239 - 04 PM	.149		76	0	0	0	0	0	0	0
248 - 10 AM	.149		77	0	0	0	0	0	0	0
221 - 03 PM	.149	CA-UTI	83	0	0	1	1	0	0	0
250 - 06 AM	.149	CA-UTI	81	0	0	0	0	0	0	0
116 - 10 AM	.149		79	0	0	0	0	0	0	0
167 - 01 AM	.149		74	0	0	0	0	0	0	0
238 - 09 AM	.149		74	0	0	0	0	0	0	0
029 - 01 PM	.149	CA-UTI	84	0	0	0	1	0	0	0
098 - 01 PM	.149		79	0	0	0	0	0	0	0
136 - 06 PM	.149	HA-UTI	74	0	0	0	0	0	0	0
261 - 07 PM	.149		76	0	0	0	0	0	0	0
142 - 03 PM	.149		84	0	0	0	0	0	0	0
194 - 06 PM	.149		82	0	0	1	1	0	0	0
238 - 08 PM	.149	CA-UTI	78	0	0	0	0	0	0	0
114 - 12 PM	.149		84	0	0	0	0	0	0	0
189 - 02 PM	.149		82	0	0	1	0	0	0	0
237 - 09 PM	.149		83	0	0	0	1	0	0	0
121 - 03 PM	.149		79	0	0	0	0	0	0	0
259 - 12 AM	.149	CA-UTI	78	0	0	0	0	0	0	0
224 - 11 PM	.149	HA-UTI	80	0	0	1	0	0	0	0
222 - 10 PM	.149	CA-UTI	74	0	0	1	1	0	0	0
043 - 01 PM	.149	CA-UTI	83	0	0	0	0	0	0	1
083 - 10 AM	.149	CA-UTI	84	0	0	0	0	0	0	0
212 - 12 PM	.149		80	0	0	0	0	0	1	0
231 - 12 PM	.149		79	0	0	0	0	0	0	0
113 - 02 AM	.149		80	0	0	0	0	0	0	0
078 - 01 PM	.149		79	0	0	0	0	0	0	1
096 - 03 AM	.149		82	0	0	0	0	0	0	0
240 - 01 PM	.149	CA-UTI	85	0	0	0	0	0	0	1
193 - 09 AM	.149		82	0	0	1	1	0	0	0
179 - 02 PM	.149		81	0	0	0	0	0	0	1
246 - 03 PM	.149		80	0	0	0	1	0	0	0
218 - 02 PM	.149	HA-UTI	80	0	0	0	0	0	0	1
242 - 10 AM	.149		75	0	0	0	0	0	1	1
195 - 01 PM	.149		76	0	0	1	1	0	1	0
185 - 05 PM	.149		82	0	0	0	0	0	0	0
195 - 11 AM	.149	CA-UTI	77	0	0	0	0	0	0	1
111 - 12 PM	.149	CA-UTI	81	0	0	1	0	0	0	0
105 - 03 PM	.149	CA-UTI	83	0	0	0	0	0	0	0
115 - 10 AM	.149		82	0	0	0	0	0	0	0
249 - 04 PM	.149		75	0	0	0	0	0	0	0
102 - 10 AM	.149		74	0	0	1	0	0	0	0
111 - 01 AM	.149		79	0	0	0	1	0	0	0
119 - 10 AM	.149	HA-UTI	74	0	0	0	0	0	1	0
154 - 11 AM	.149		74	0	0	0	0	0	0	1
215 - 02 AM	.149		81	0	0	0	1	0	1	1
144 - 01 PM	.149	HA-UTI	75	0	0	1	1	0	0	0
101 - 06 PM	.149	CA-UTI	76	0	0	1	1	0	0	0
123 - 10 AM	.149		85	0	0	0	0	0	0	0
227 - 04 PM	.149	CA-UTI	83	0	0	1	0	0	0	0
155 - 05 PM	.149		84	0	0	0	0	0	0	0
186 - 03 PM	.149		77	0	0	0	0	0	0	1
101 - 01 PM	.149	HA-UTI	83	0	0	0	0	0	0	0
047 - 02 PM	.149		84	0	0	1	0	0	0	1
129 - 12 PM	.149		77	0	0	0	0	0	0	0
195 - 08 AM	.149		80	0	0	0	0	0	0	0
186 - 01 AM	.149		82	0	0	0	0	0	0	0
098 - 12 PM	.149		85	0	0	0	0	0	0	0
242 - 12 PM	.149		79	0	0	0	0	0	0	0
111 - 07 PM	.149	CA-UTI	82	0	0	0	0	0	0	1
118 - 12 AM	.149		80	0	0	0	0	0	0	1
202 - 01 AM	.149		76	0	0	1	0	0	0	0
198 - 04 PM	.149		79	0	0	0	0	0	0	0
214 - 02 PM	.149		83	0	0	0	0	0	0	0
115 - 01 PM	.149		74	0	0	0	1	0	0	0
084 - 04 PM	.149		74	0	0	0	1	0	0	1
132 - 01 PM	.149		75	0	0	0	0	0	0	0
258 - 06 AM	.149		79	0	0	1	0	0	0	0
183 - 08 AM	.149		75	0	0	0	0	0	0	0
133 - 02 PM	.149	HA-UTI	78	0	0	0	0	0	0	0
259 - 01 PM	.149		77	0	0	0	0	0	0	0
111 - 02 PM	.149	CA-UTI	83	0	0	0	0	0	1	0
085 - 12 AM	.149		81	0	0	0	0	0	1	1
194 - 01 AM	.149		82	0	0	0	0	0	0	0
147 - 02 PM	.149		76	0	0	0	0	0	0	1
141 - 01 PM	.149	HA-UTI	78	0	0	0	0	0	0	0
100 - 12 PM	.149		82	0	0	0	0	0	0	0
178 - 10 AM	.149	CA-UTI	80	0	0	0	0	0	0	0
135 - 03 AM	.149	CA-UTI	75	0	0	1	1	0	0	0
212 - 04 PM	.149		79	0	0	0	0	0	0	0
122 - 01 PM	.149	CA-UTI	81	0	0	0	0	0	0	1
185 - 11 AM	.149		85	0	0	0	0	0	0	0
235 - 12 PM	.149		75	0	0	0	0	0	0	0
177 - 02 PM	.149		80	0	0	0	0	0	0	1
040 - 04 PM	.149	CA-UTI	80	0	0	0	0	0	0	0
167 - 11 AM	.149	CA-UTI	77	0	0	0	0	0	0	0
185 - 03 PM	.149		83	0	0	1	1	0	0	0
217 - 12 PM	.149		79	0	0	0	0	0	0	0
041 - 08 PM	.149		77	0	0	0	0	0	0	0
244 - 12 AM	.149	CA-UTI	81	0	0	0	1	0	0	1
172 - 02 PM	.149		84	0	0	0	1	0	0	0
193 - 01 PM	.149		85	0	0	1	1	0	0	0
131 - 06 PM	.149		84	0	0	0	0	0	0	0
041 - 04 PM	.149		80	0	0	0	0	0	1	0
094 - 10 AM	.149	HA-UTI	75	0	0	1	0	0	0	0
192 - 09 PM	.149		76	0	0	0	0	0	0	1
259 - 08 PM	.149		76	0	0	0	0	0	0	0
127 - 06 AM	.149	HA-UTI	77	0	0	1	1	0	0	0
245 - 01 PM	.149	CA-UTI	84	0	0	0	0	0	0	0
118 - 06 PM	.149		79	0	0	0	1	0	0	0
150 - 09 PM	.149		79	0	0	1	0	0	0	0
254 - 07 PM	.149		84	0	0	0	0	0	0	0
048 - 05 PM	.149		83	0	0	0	1	0	0	1
193 - 10 AM	.149		78	0	0	0	0	0	0	0
079 - 01 PM	.149		75	0	0	0	0	0	0	0
163 - 11 AM	.149		75	0	0	0	0	0	0	0
248 - 02 PM	.149		81	0	0	0	0	0	0	0
198 - 01 PM	.149		79	0	0	0	0	0	0	0
141 - 11 PM	.149	CA-UTI	75	0	0	0	0	0	0	0
098 - 02 PM	.149		75	0	0	1	0	0	0	0
143 - 11 PM	.149	CA-UTI	75	0	0	0	0	0	0	0
148 - 09 PM	.149		81	0	0	0	0	0	0	0
248 - 02 PM	.149		75	0	0	0	0	0	0	0
151 - 02 PM	.149		84	0	0	0	0	0	0	0
161 - 11 AM	.149		77	0	0	1	1	0	0	1
101 - 01 PM	.149	CA-UTI	83	0	0	0	0	0	0	0
131 - 12 PM	.149		84	0	0	0	0	0	0	1
255 - 09 AM	.149		81	0	0	0	0	0	0	0
225 - 10 AM	.149	HA-UTI	75	0	0	0	0	0	0	0
099 - 05 AM	.149		84	0	0	1	1	0	0	0
133 - 10 AM	.149		82	0	0	0	0	0	0	0
154 - 02 PM	.149	CA-UTI	78	0	0	1	0	0	0	0
195 - 09 PM	.149		77	0	0	1	0	0	0	0
117 - 02 PM	.149		81	0	0	0	0	0	0	0
110 - 01 PM	.149	HA-UTI	84	0	0	0	0	0	0	1
182 - 07 PM	.149		77	0	0	0	0	0	0	1
078 - 10 PM	.149		83	0	0	0	1	0	1	0
241 - 11 AM	.149	CA-UTI	74	0	0	0	0	0	0	0
195 - 05 PM	.149		76	0	0	0	1	0	0	0
234 - 11 PM	.149	CA-UTI	77	0	0	0	0	0	0	0
134 - 04 PM	.149		83	0	0	0	1	0	0	1
083 - 05 PM	.149		76	0	0	0	0	0	0	0
154 - 03 AM	.149		78	0	0	0	0	0	0	0
226 - 04 PM	.149		82	0	0	0	0	0	0	1
102 - 07 PM	.149	CA-UTI	83	0	0	1	1	0	0	0
106 - 07 AM	.149		82	0	0	0	0	0	0	0
206 - 03 PM	.149		75	0	0	0	0	0	0	0
252 - 05 PM	.149		78	0	0	0	0	0	0	0
200 - 12 AM	.149		83	0	0	0	0	0	0	0
121 - 12 PM	.149	HA-UTI	79	0	0	0	1	0	1	0
149 - 02 PM	.149		74	0	0	0	1	0	0	1
255 - 11 AM	.149		77	0	0	0	0	0	0	0
173 - 01 AM	.149	CA-UTI	84	0	0	0	0	0	0	0
179 - 01 PM	.092		48	0	0	0	1	0	0	0
104 - 10 PM	.092		51	0	0	1	1	0	0	0
093 - 12 PM	.092		28	0	0	0	1	0	0	0
254 - 01 PM	.092	CA-UTI	53	0	0	1	1	0	0	0
255 - 02 PM	.092	CA-UTI	42	0	0	0	1	0	0	0
128 - 01 PM	.092		24	0	0	0	1	0	0	0
169 - 01 PM	.092	HA-UTI	56	0	0	0	1	0	0	1
166 - 07 PM	.092		48	0	0	0	1	0	1	1
079 - 07 PM	.092		44	0	0	1	1	0	0	0
147 - 05 PM	.092		49	0	0	0	1	0	1	0
202 - 05 PM	.092		52	0	0	0	1	0	0	0
210 - 05 PM	.092	CA-UTI	49	0	0	0	1	0	0	0
152 - 03 PM	.092		45	0	0	1	1	0	0	0
173 - 05 PM	.092		27	0	0	0	1	0	1	0
166 - 01 AM	.092		39	0	0	1	1	0	0	0
135 - 12 PM	.092		29	0	0	0	1	0	0	0
235 - 05 PM	.092		52	0	0	1	1	0	0	0
154 - 04 PM	.092		40	0	0	0	1	0	0	0
204 - 04 PM	.092		48	0	0	1	1	0	0	0
178 - 03 PM	.092	CA-UTI	54	0	0	0	1	0	0	0
121 - 08 PM	.092		57	0	0	0	1	0	0	0
144 - 11 AM	.090	CA-UTI	73	0	0	0	1	0	0	0
152 - 10 PM	.090	CA-UTI	62	0	0	1	1	0	0	0
040 - 04 AM	.090		68	0	0	0	0	0	1	1
099 - 09 PM	.090		71	0	0	1	0	0	0	0
195 - 04 PM	.090		61	0	0	0	0	0	1	0
085 - 02 PM	.090		73	0	0	0	1	0	0	0
171 - 09 AM	.090		73	0	0	1	0	0	0	1
115 - 05 PM	.090		60	0	0	1	1	0	0	0
177 - 06 PM	.090		59	0	0	1	0	0	1	0
261 - 08 PM	.090		70	0	0	1	1	0	0	0
109 - 10 PM	.090		73	0	0	0	0	0	0	0
155 - 12 PM	.090		62	0	0	0	0	0	0	0
042 - 02 PM	.090		72	0	0	1	0	0	0	0
154 - 01 PM	.090		68	0	0	0	0	0	0	0
240 - 12 PM	.090	CA-UTI	70	0	0	0	1	0	0	1
095 - 04 AM	.090		60	0	0	0	0	0	0	0
261 - 01 PM	.090		58	0	0	0	1	0	0	0
207 - 10 AM	.090		70	0	0	1	0	0	0	0
082 - 01 PM	.090	CA-UTI	59	0	0	1	1	0	0	0
207 - 04 PM	.090		62	0	0	0	1	0	0	0
247 - 11 AM	.090	CA-UTI	72	0	0	0	0	0	0	0
123 - 08 PM	.090		63	0	0	0	0	0	0	0
133 - 05 PM	.090		66	0	0	0	0	0	0	0
137 - 08 AM	.090		70	0	0	1	1	0	0	0
091 - 09 PM	.090		58	0	0	0	0	0	0	0
191 - 02 PM	.090		60	0	0	0	0	0	0	0
113 - 02 PM	.090		69	0	0	0	0	0	0	0
222 - 10 AM	.090	CA-UTI	70	0	0	1	1	0	0	0
170 - 03 PM	.090		70	0	0	1	0	0	0	0
232 - 11 AM	.090		62	0	0	0	0	0	0	0
114 - 12 PM	.090		71	0	0	0	0	1	0	0
187 - 01 AM	.090		59	0	0	0	1	0	0	1
128 - 11 PM	.090		67	0	0	0	0	0	0	0
210 - 05 PM	.090	CA-UTI	70	0	0	0	0	0	0	0
203 - 10 AM	.090		61	0	0	0	0	0	0	0
185 - 05 PM	.090	CA-UTI	60	0	0	0	0	0	0	0
238 - 05 PM	.090		73	0	0	0	0	0	0	0
148 - 06 PM	.090		68	0	0	0	0	0	0	0
122 - 04 PM	.090		69	0	0	0	0	0	0	0
117 - 10 PM	.090		62	0	0	0	0	0	0	1
098 - 04 PM	.090		68	0	0	1	1	0	0	0
106 - 11 AM	.090		60	0	0	0	1	0	0	0
106 - 02 PM	.090		59	0	0	0	0	0	1	0
214 - 02 PM	.090		67	0	0	0	0	0	0	0
038 - 02 AM	.090		72	0	0	0	0	0	0	1
224 - 01 PM	.090		66	0	0	1	0	0	0	1
185 - 03 PM	.090	CA-UTI	71	0	0	1	1	0	0	0
260 - 04 PM	.090		63	0	0	0	0	0	0	0
224 - 07 PM	.090		58	0	0	0	1	0	0	1
243 - 02 PM	.090		68	0	0	1	0	0	0	0
192 - 03 PM	.090		61	0	0	0	0	0	0	0
128 - 01 PM	.090		63	0	0	0	0	0	0	0
235 - 11 AM	.090	CA-UTI	70	0	0	1	0	0	0	0
043 - 02 PM	.090	HA-UTI	60	0	0	1	0	0	0	0
113 - 01 PM	.090	CA-UTI	65	0	0	0	0	0	0	0
162 - 10 AM	.090		58	0	0	0	0	0	0	0
105 - 01 PM	.090		66	0	0	0	0	0	0	0
224 - 10 AM	.090		73	0	0	0	0	0	0	1
218 - 02 PM	.090	HA-UTI	72	0	0	1	0	0	0	0
240 - 03 AM	.090		67	0	0	0	0	0	0	0
084 - 04 PM	.090		63	0	0	0	0	0	0	0
208 - 10 PM	.090		72	0	0	0	0	0	0	0
050 - 10 AM	.090		60	0	0	0	1	0	0	0
130 - 12 AM	.090		68	0	0	0	1	0	1	1
235 - 09 AM	.090		63	0	0	0	0	0	0	0
171 - 01 PM	.090		63	0	0	0	0	0	0	0
185 - 11 AM	.090		67	0	0	0	0	0	0	0
134 - 11 AM	.090		61	0	0	1	1	0	0	0
211 - 12 PM	.090		65	0	0	0	0	0	0	1
146 - 02 PM	.090		70	0	0	0	0	0	0	0
186 - 10 AM	.090		59	0	0	0	0	0	0	0
147 - 04 PM	.090		66	0	0	1	0	0	0	0
105 - 07 PM	.090		71	0	0	0	0	0	0	0
099 - 11 AM	.090		64	0	0	0	0	0	0	0
213 - 09 AM	.090	CA-UTI	66	0	0	0	0	0	0	0
200 - 04 PM	.090		72	0	0	0	0	0	0	0
038 - 02 PM	.090		62	0	0	0	0	0	0	1
126 - 11 PM	.090	HA-UTI	60	0	0	1	0	0	0	0
132 - 04 PM	.090	CA-UTI	60	0	0	1	0	0	0	0
227 - 05 PM	.090		68	0	0	0	0	0	0	0
177 - 05 PM	.090		69	0	0	0	0	0	0	1
182 - 10 AM	.090	CA-UTI	70	0	0	0	0	0	0	0
260 - 10 AM	.090		62	0	0	0	0	0	0	1
162 - 11 PM	.090		73	0	0	0	1	0	0	0
252 - 04 PM	.090		66	0	0	1	1	0	0	0
239 - 01 AM	.090		67	0	0	0	0	0	0	1
149 - 10 AM	.090		64	0	0	0	0	0	0	0
182 - 01 PM	.090		68	0	0	0	0	0	0	1
153 - 03 AM	.090		72	0	0	0	0	0	0	1
232 - 01 PM	.090		72	0	0	0	0	0	0	0
148 - 01 PM	.090		62	0	0	0	0	0	0	0
115 - 10 AM	.090		64	0	0	1	0	0	0	0
129 - 10 AM	.090		65	0	0	0	1	0	0	1
212 - 11 PM	.090		63	0	0	0	0	0	0	0
182 - 12 PM	.090	HA-UTI	63	0	0	1	0	0	0	1
036 - 04 PM	.090		61	0	0	0	0	0	1	0
214 - 11 AM	.090		61	0	0	0	0	0	0	0
232 - 01 PM	.090		68	0	0	0	0	0	1	0
116 - 09 AM	.090	HA-UTI	70	0	0	0	0	0	0	0
085 - 10 AM	.090		69	0	0	0	0	0	0	1
192 - 10 AM	.090		62	0	0	0	0	0	0	0
244 - 12 AM	.090		70	0	0	0	0	0	0	0
186 - 01 AM	.090	CA-UTI	65	0	0	0	0	0	0	0
165 - 07 PM	.090		69	0	0	0	0	0	0	0
133 - 01 PM	.090		60	0	0	0	0	0	0	0
209 - 05 AM	.090		70	0	0	0	0	0	0	0
200 - 12 PM	.090		71	0	0	1	0	0	0	0
050 - 03 AM	.090		69	0	0	1	0	0	0	0
112 - 05 PM	.090		73	0	0	0	0	0	0	0
119 - 10 AM	.090		72	0	0	0	0	0	0	1
036 - 02 PM	.090		68	0	0	0	0	0	0	1
216 - 09 PM	.090	CA-UTI	73	0	0	1	1	0	0	1
216 - 09 AM	.090		63	0	0	1	1	0	0	0
100 - 02 PM	.090	CA-UTI	66	0	0	0	0	0	0	0
198 - 04 PM	.090	HA-UTI	64	0	0	0	1	0	0	0
085 - 09 AM	.090		67	0	0	0	0	0	0	0
200 - 01 PM	.090		72	0	0	1	0	0	0	0
083 - 06 AM	.090		59	0	0	0	0	0	1	1
105 - 09 PM	.090		73	0	0	1	1	0	1	0
256 - 04 PM	.090		65	0	0	0	0	0	0	1
251 - 12 AM	.090	HA-UTI	73	0	0	0	0	0	0	0
164 - 09 PM	.090	CA-UTI	65	0	0	1	0	0	0	1
138 - 12 PM	.090		65	0	0	0	0	0	0	1
118 - 01 AM	.090	HA-UTI	70	0	0	1	0	0	0	0
108 - 05 PM	.090		70	0	0	0	0	0	0	0
161 - 02 AM	.090		73	0	0	0	0	0	0	0
114 - 02 PM	.090	CA-UTI	72	0	0	0	0	0	1	0
100 - 02 PM	.090		68	0	0	0	0	0	0	0
098 - 01 PM	.090		73	0	0	0	0	0	0	0
260 - 09 AM	.090		61	0	0	0	0	0	0	0
106 - 11 AM	.090	CA-UTI	71	0	0	0	0	0	0	0
032 - 12 PM	.090		68	0	0	0	0	0	0	0
200 - 11 AM	.090		71	0	0	0	1	0	0	0
154 - 11 AM	.090		72	0	0	0	0	0	0	0
126 - 02 PM	.090		67	0	0	0	0	0	0	0
042 - 05 AM	.090		71	0	0	1	0	0	0	1
206 - 12 PM	.090		61	0	0	0	0	0	0	0
111 - 08 AM	.090	HA-UTI	72	0	0	1	0	0	0	1
173 - 01 PM	.090		60	0	0	0	0	0	1	0
206 - 08 PM	.090		71	0	0	0	0	0	0	0
197 - 10 AM	.090		60	0	0	0	0	0	0	1
035 - 02 PM	.090		71	0	0	0	0	0	0	0
112 - 08 AM	.090		70	0	0	1	0	0	0	0
182 - 07 PM	.090		63	0	0	0	1	0	0	1
145 - 12 PM	.090	HA-UTI	62	0	0	1	1	0	0	0
171 - 07 PM	.090		66	0	0	0	0	0	0	1
041 - 02 PM	.090		71	0	0	0	0	0	0	0
240 - 12 PM	.090		66	0	0	0	0	0	0	0
202 - 07 PM	.090		60	0	0	0	1	0	0	0
230 - 08 PM	.090		68	0	0	0	0	0	0	0
082 - 05 PM	.090		58	0	0	0	0	0	0	0
199 - 08 PM	.090		72	0	0	1	0	1	0	1
179 - 08 PM	.090		58	0	0	0	0	0	0	0
185 - 03 PM	.090		66	0	0	0	0	0	0	1
048 - 11 PM	.090		65	0	0	0	0	0	0	0
212 - 11 AM	.090	CA-UTI	63	0	0	0	0	0	0	0
098 - 03 PM	.090		64	0	0	0	0	0	0	0
245 - 03 PM	.090		65	0	0	0	0	0	1	0
119 - 04 PM	.090		65	0	0	1	1	0	0	0
135 - 04 PM	.090	CA-UTI	73	0	0	1	1	1	0	1
247 - 11 AM	.090		68	0	0	0	0	0	0	0
258 - 08 PM	.090		70	0	0	1	0	0	0	0
233 - 03 PM	.090		65	0	0	0	0	0	0	0
226 - 01 PM	.090		62	0	0	0	0	0	0	0
197 - 01 PM	.090		70	0	0	0	0	0	0	1
241 - 02 PM	.090		68	0	0	0	0	0	0	0
125 - 04 PM	.090	CA-UTI	72	0	0	0	0	0	1	0
110 - 07 PM	.090		66	0	0	0	0	0	0	0
123 - 01 AM	.090		64	0	0	0	1	0	0	1
105 - 12 PM	.090		62	0	0	0	0	0	0	0
208 - 08 PM	.090	HA-UTI	71	0	0	0	0	0	0	0
208 - 08 PM	.090	CA-UTI	71	0	0	0	0	0	0	0
127 - 06 PM	.090	HA-UTI	59	0	0	1	1	0	0	0
152 - 01 PM	.090		58	0	0	0	0	0	0	0
175 - 02 PM	.090		60	0	0	0	0	0	0	0
049 - 10 PM	.090		71	0	0	0	0	0	0	0
132 - 11 PM	.090		65	0	0	0	0	0	0	0
188 - 06 PM	.090		73	0	0	1	1	0	0	0
140 - 03 PM	.090		68	0	0	0	0	0	0	0
189 - 01 PM	.090		72	0	0	0	0	0	0	0
224 - 04 PM	.090		60	0	0	0	0	0	0	0
152 - 10 PM	.090	HA-UTI	62	0	0	1	1	0	0	0
257 - 11 PM	.090	CA-UTI	63	0	0	1	1	0	0	0
046 - 11 PM	.090		68	0	0	0	0	0	0	0
151 - 10 AM	.090		63	0	0	1	0	0	0	0
185 - 03 PM	.090	HA-UTI	71	0	0	1	1	0	0	0
114 - 01 PM	.090		70	0	0	1	0	0	0	0
155 - 03 PM	.090		67	0	0	0	0	0	0	0
209 - 05 PM	.090		62	0	0	1	1	0	0	0
207 - 09 AM	.090	CA-UTI	69	0	0	1	1	0	0	0
246 - 05 PM	.090	CA-UTI	59	0	0	0	0	0	0	0
260 - 12 AM	.090		66	0	0	0	0	0	0	0
221 - 01 PM	.063	HA-UTI	91	0	0	0	0	0	0	0
221 - 01 PM	.063	CA-UTI	91	0	0	0	0	0	0	0
248 - 10 AM	.063		81	0	0	0	0	0	0	0
043 - 01 PM	.063		84	0	0	0	0	0	0	0
237 - 02 PM	.063		80	0	0	0	0	0	0	0
168 - 06 PM	.063		78	0	0	0	0	0	0	0
169 - 06 PM	.048	CA-UTI	74	0	0	0	0	0	0	0
036 - 04 PM	.041		29	0	0	0	0	0	0	0
231 - 12 PM	.041		48	0	0	0	0	0	0	0
209 - 01 PM	.041		53	0	0	0	0	0	0	0
140 - 01 PM	.041		55	0	0	0	0	0	0	0
084 - 06 AM	.041		54	0	0	0	0	0	0	0
218 - 07 AM	.041	CA-UTI	41	0	0	1	0	0	0	1
111 - 08 PM	.041	CA-UTI	46	0	0	0	0	0	1	0
110 - 02 AM	.041		38	0	0	0	0	0	0	0
126 - 04 PM	.041		43	0	0	0	0	0	0	0
208 - 09 PM	.041		44	0	0	0	0	0	0	0
219 - 05 PM	.041		45	0	0	0	0	0	0	0
169 - 11 PM	.041		50	0	0	0	0	0	0	0
252 - 06 AM	.041		39	0	0	0	0	0	1	0
129 - 03 PM	.041		57	0	0	0	0	0	0	1
132 - 03 PM	.041		52	0	0	0	0	0	0	0
220 - 10 AM	.041		57	0	0	0	0	0	0	1
196 - 07 AM	.041		30	0	0	1	0	0	0	0
098 - 12 PM	.041		48	0	0	0	0	0	0	0
215 - 04 PM	.041		30	0	0	0	0	0	0	0
252 - 08 PM	.041		38	0	0	0	0	0	1	0
081 - 03 PM	.041		21	0	0	0	0	0	0	0
085 - 10 AM	.041		56	0	0	0	0	0	0	0
177 - 11 AM	.041		57	0	0	0	0	0	0	0
243 - 10 PM	.041		55	0	0	0	0	0	0	0
193 - 03 PM	.041		41	0	0	0	0	0	0	0
222 - 11 AM	.041		53	0	0	0	0	0	0	0
256 - 04 PM	.041		46	0	0	0	0	0	0	0
093 - 12 PM	.041		22	0	0	1	0	0	0	0
176 - 11 AM	.041		52	0	0	1	0	0	0	0
171 - 09 AM	.041		46	0	0	0	0	0	0	0
138 - 05 PM	.041		53	0	0	0	0	0	0	0
162 - 02 PM	.041		40	0	0	0	0	0	0	0
235 - 07 PM	.041		49	0	0	0	0	0	0	1
230 - 10 PM	.041		47	0	0	0	0	0	0	1
228 - 05 PM	.041		27	0	0	0	0	0	0	0
205 - 09 AM	.041		36	0	0	0	0	0	0	0
239 - 11 PM	.041	CA-UTI	50	0	0	0	0	0	0	0
184 - 09 AM	.041		49	0	0	0	0	0	0	0
222 - 11 AM	.041	CA-UTI	19	0	0	0	0	0	0	0
229 - 07 PM	.041		53	0	0	0	0	0	0	0
255 - 12 PM	.041	CA-UTI	41	0	0	0	0	0	0	0
147 - 07 PM	.041		23	0	0	0	0	0	0	0
185 - 11 PM	.041		24	0	0	1	0	0	0	0
255 - 02 PM	.041		22	0	0	0	0	0	0	0
154 - 10 AM	.041		34	0	0	0	0	0	1	0
239 - 01 PM	.041		48	0	0	0	0	0	1	0
232 - 11 AM	.041	CA-UTI	52	0	0	0	0	0	0	0
228 - 11 AM	.041		27	0	0	1	0	0	0	0
240 - 12 PM	.041		42	0	0	0	0	0	0	0
047 - 05 PM	.041		53	0	0	0	0	0	0	0
248 - 10 PM	.041		48	0	0	0	0	0	0	0
114 - 12 AM	.041		57	0	0	0	0	0	0	0
208 - 09 AM	.041	CA-UTI	39	0	0	0	0	0	0	0
239 - 01 PM	.041		54	0	0	0	0	0	0	0
199 - 09 AM	.041	HA-UTI	56	0	0	0	0	0	0	1
199 - 09 AM	.041	CA-UTI	56	0	0	0	0	0	0	1
185 - 12 PM	.041		53	0	0	1	0	0	0	0
135 - 01 PM	.041		33	0	0	0	0	0	0	0
085 - 03 AM	.041		56	0	0	0	0	0	0	0
120 - 04 PM	.041	CA-UTI	27	0	0	0	0	0	0	0
224 - 03 PM	.041		47	0	0	0	0	0	0	0
252 - 10 AM	.041		37	0	0	0	0	0	0	0
254 - 12 PM	.041	CA-UTI	41	0	0	0	0	0	0	0
256 - 02 PM	.041	CA-UTI	33	0	0	0	0	0	0	0
241 - 08 PM	.041		43	0	0	0	0	0	0	0
050 - 01 PM	.041		44	0	0	0	0	0	0	0
098 - 07 AM	.041		46	0	0	1	0	0	0	1
103 - 04 PM	.041		53	0	0	1	0	0	0	0
254 - 12 PM	.041		29	0	0	0	0	0	0	0
177 - 09 AM	.041		38	0	0	0	0	0	0	0
235 - 01 PM	.041	CA-UTI	42	0	0	0	0	0	0	0
151 - 02 AM	.041		42	0	0	0	0	0	0	0
136 - 11 AM	.041		33	0	0	0	0	0	0	0
253 - 08 PM	.041		50	0	0	0	0	0	0	0
040 - 12 PM	.041		18	0	0	0	0	0	0	0
105 - 02 PM	.041		43	0	0	0	0	0	0	0
149 - 12 PM	.041		56	0	0	0	0	0	0	0
046 - 04 PM	.041		36	0	0	0	0	0	0	0
261 - 12 PM	.041		25	0	0	0	0	0	0	0
115 - 09 AM	.041		41	0	0	0	0	0	0	0
180 - 11 AM	.041		18	0	0	0	0	0	0	0
149 - 12 PM	.041		35	0	0	0	0	0	0	0
213 - 09 PM	.041		55	0	0	0	0	0	0	0
258 - 05 PM	.041		23	0	0	0	0	0	1	0
093 - 04 PM	.041		55	0	0	0	0	0	1	0
105 - 08 AM	.041		53	0	0	0	0	0	0	0
192 - 02 PM	.041		24	0	0	0	0	0	0	0
044 - 02 PM	.041		56	0	0	0	0	0	0	0
061 - 01 AM	.041		51	0	0	0	0	0	0	0
172 - 08 PM	.041		49	0	0	0	0	0	0	1
192 - 12 PM	.041		45	0	0	0	0	0	0	0
241 - 04 AM	.041		43	0	0	0	0	0	0	0
131 - 01 PM	.041		48	0	0	0	0	0	0	0
106 - 02 PM	.041	HA-UTI	57	0	0	0	0	0	0	0
257 - 07 AM	.041		26	0	0	0	0	0	0	0
173 - 02 PM	.041	CA-UTI	55	0	0	0	0	0	0	0
245 - 04 PM	.041		19	0	0	0	0	0	0	0
186 - 12 PM	.041		54	0	0	0	0	0	0	0
209 - 02 PM	.041		33	0	0	0	0	0	0	0
248 - 04 PM	.041		57	0	0	1	0	0	1	0
236 - 07 PM	.041		35	0	0	0	0	0	0	0
148 - 12 PM	.038		73	0	0	0	0	0	0	0
154 - 01 PM	.038		71	0	0	0	0	0	0	0
129 - 12 PM	.038		65	0	0	0	0	0	0	0
227 - 06 PM	.038		72	0	0	0	0	0	0	0
049 - 01 PM	.038		63	0	0	0	0	0	0	0
042 - 12 PM	.038		60	0	0	0	0	0	0	0
238 - 01 PM	.038		71	0	0	1	0	0	0	0
126 - 06 PM	.038	HA-UTI	73	0	0	0	0	0	0	0
239 - 08 AM	.038		73	0	0	0	0	0	0	1
039 - 11 AM	.038		68	0	0	0	0	0	1	0
147 - 01 PM	.038		61	0	0	0	0	0	0	0
146 - 01 PM	.038		71	0	0	0	1	0	0	0
136 - 02 PM	.038		63	0	0	0	1	0	0	0
162 - 02 PM	.038		67	0	0	0	0	0	0	0
135 - 02 PM	.038	HA-UTI	70	0	0	0	0	0	0	1
085 - 03 PM	.020	HA-UTI	82	0	0	1	1	0	0	0
213 - 03 PM	.020		91	0	0	0	0	0	1	0
240 - 09 PM	.020		74	0	0	0	1	0	0	0
207 - 11 AM	.020		84	0	0	0	0	0	0	0
123 - 03 PM	.020		74	1	0	0	0	0	0	0
116 - 05 PM	.020		86	0	0	0	0	0	0	0
139 - 08 PM	.020		76	0	0	1	0	0	0	0
085 - 02 PM	.020		85	0	0	0	0	0	0	0
085 - 03 PM	.020	CA-UTI	82	0	0	1	1	0	0	0
232 - 08 PM	.020		84	0	0	0	0	0	0	0
227 - 05 PM	.020		86	0	0	0	1	0	0	0
080 - 12 PM	.019		69	0	0	0	0	0	0	1
103 - 07 AM	.019	HA-UTI	60	0	0	0	1	0	0	1
248 - 02 PM	.019	CA-UTI	61	0	0	0	1	0	1	0
122 - 03 AM	.019		62	0	0	1	0	0	0	0
151 - 03 PM	.019		65	0	0	0	1	0	1	0
225 - 04 PM	.009		62	0	0	0	0	0	0	0
149 - 03 PM	.009		69	0	0	0	0	0	0	1
241 - 04 PM	.009		64	0	0	0	0	1	0	0
163 - 11 PM	.009		62	1	0	0	1	0	0	0
226 - 01 PM	.009	HA-UTI	42	0	0	1	0	0	0	0
218 - 04 PM	.009		24	0	0	0	0	0	0	0
228 - 02 PM	.009		30	0	0	0	0	0	0	0
193 - 08 AM	.009		22	0	0	0	0	0	0	0
246 - 10 AM	.009		52	0	0	0	0	0	0	0
168 - 01 PM	.009		63	0	0	1	0	0	0	0
113 - 05 PM	.009		72	0	0	0	0	0	0	0
096 - 02 PM	.009		57	0	0	0	1	0	0	0
259 - 02 PM	.009		56	0	0	0	0	0	0	0
146 - 12 PM	.009		55	0	0	1	0	0	0	0
